# Supplementary material for: Elucidation of the key odorants contributing to the distinctive honey and sweet potato-like aroma in Wuyi black tea
Source: Food Chem X. 2026 May 22;36:104022. doi: 10.1016/j.fochx.2026.104022 (PMC13223701; doi:10.1016/j.fochx.2026.104022)
Supplement: Supplementary material 2 [file mmc2.xlsx]

## Sheet: Sheet1
Supplementary Table captions
Table S1 The contents of volatile compounds in WYBTs
Table S2 Binding energies of ligand-receptor complexes using MM/PBSA methods (kcal/mol).

## Sheet: Table S1
Table S1 The contents of volatile compounds in WYBTs
NO.	Compounds	Time	CAS	Chemical formula	RI	NIST RI	WYBT-1	WYBT-2	WYBT-3	WYBT-4	WYBT-5	WYBT-6
1	Disulfide, dimethyl	5.3426	624-92-0	C2H6S2	735	746-S	12.34±0.5	5.92±0.12	8.42±0.1	5.24±0.1	7.36±0.05	10.07±0.13
2	2-Pentenal, (E)-	5.621	1576-87-0	C5H8O	746	753-S	3.26±0.11	0	0	0	0	0
3	Pentanal, 2-methyl-	5.6593	123-15-9	C6H12O	749	759-S	0	0	4.7±0.06	2.68±0.12	0	0
4	Toluene	5.8088	108-88-3	C7H8	755	763-S	0	15.05±0.33	15.07±0.07	17.48±0.47	0	15.7±0.39
5	2-Penten-1-ol, (Z)-	5.9424	1576-95-0	C5H10O	761	768-S	0	2.38±0.01	2.05±0.08	1.68±0.04	3.41±0.08	3.03±0.05
6	Octane	6.5424	111-65-9	C8H18	789	800-A	2.32±0.13	0	0	0	6.74±0.16	3.03±0.08
7	Hexanal	6.6761	66-25-1	C6H12O	792	801-S	181.68±6.08	55.44±0.58	93.05±0.7	121.4±0.9	104.78±1	69.76±0.29
9	2-Butenal, 2-ethyl-	7.6096	19780-25-7	C6H10O	823	801-S	2.05±0.14	0	0	0	0	0
10	Furfural	7.6757	98-01-1	C5H4O2	826	833-S	2.09±0.06	0	0	0	0	0
11	1,3-Cyclopentadiene, 5,5-dimethyl-1-ethyl-	7.9427	496862-86-3	C9H14	834	856-S	11.06±0.49	4.42±0.06	8.91±0.13	8.89±0.02	7.96±0.07	5.62±0.06
12	2-Hexenal, (E)-	8.0759	6728-26-3	C6H10O	838	854-S	0	0	0	7.47±0.18	0	0
13	2-Hexenal	8.2761	505-57-7	C6H10O	844	851-S	116.78±2.91	80.67±0.49	59.4±0.68	265.46±0.39	62.24±0.61	24.61±0.38
14	3-Hexen-1-ol, (Z)-	8.3427	928-96-1	C6H12O	846	857-S	69.34±0.92	32.14±0.76	24.43±1.33	0	20.45±0.21	10.71±0.13
15	1,2,4,4-Tetramethylcyclopentene	8.4758	65378-76-9	C9H16	850	857-S	1.22±0.02	0	0	0	1.71±0.01	1.4±0.01
16	2-Hexen-1-ol, (E)-	8.6761	928-95-0	C6H12O	857	862-S	29.03±1.01	19.44±0.8	16.68±0.45	13.98±0.05	0	0
17	1-Hexanol	8.7427	111-27-3	C6H14O	859	868-S	0	32.58±0.12	32.12±0.57	48.1±0.43	0	14.99±0.1
18	2-Hexenal, 2-methyl-	8.9542	28467-88-1	C7H12O	865	884-S	1.53±0.07	0	0	7.82±0.03	0	1.59±0.01
19	1,3-cis,5-cis-Octatriene	9.0761	40087-62-5	C8H12	869	879-S	0	0	0	0	0	1.15±0.02
20	1,5-Heptadiene, 2,6-dimethyl-	9.2762	6709-39-3	C9H16	875	856-S	1.3±0.03	2.74±0.04	4±0.09	2.76±0.36	0	3.48±0.05
21	Styrene	9.4759	100-42-5	C8H8	882	893-S	2.2±0.21	0	0	1.63±0.03	0	1.27±0.02
22	1-Nonene	9.476	124-11-8	C9H18	881	889-S	0	0	0	0	0.83±0.01	0
23	2-Heptanone	9.4762	110-43-0	C7H14O	882	891-S	14.39±0.3	3.32±0.12	5.94±0.29	5.13±0.19	14.56±0.09	8.66±0.16
24	2-n-Butyl furan	9.5427	4466-24-4	C8H12O	884	893-S	4.9±0.05	0	4.3±0.17	0	4.72±0.01	3.07±0.02
25	o-Xylene	9.5427	95-47-6	C8H10	884	888-S	0	4±0.09	0	0	0	0
26	Nonane	9.7425	111-84-2	C9H20	890	900-A	0	0	0	0	1.01±0.01	0
27	4-Heptenal, (Z)-	9.8208	6728-31-0	C7H12O	892	900-S	10.97±0.24	0	0	0	0	3.42±0.01
28	Heptanal	9.8762	111-71-7	C7H14O	894	901-S	31.35±2.59	15.63±0.32	13.57±0.41	18.08±0.16	20.68±0.03	8.53±0.03
29	Ethanol, 2-butoxy-	10.0208	111-76-2	C6H14O2	898	907-S	8.9±0.68	4.04±0.13	0	3.26±0.06	0	0
30	2,4-Hexadienal, (E,E)-	10.1542	142-83-6	C6H8O	903	911-S	4.03±0.18	0	0	0	0	0
31	Ethanone, 1-(2-furanyl)-	10.1925	1192-62-7	C6H6O2	905	911-S	0	0	0	9.3±0.04	0	0
32	Hexanoic acid, methyl ester	10.6762	106-70-7	C7H14O2	917	925-S	9.68±0.21	4.92±0.05	4.82±0.17	4.96±0.13	5.04±0.05	4.45±0.01
33	3-Hexenoic acid, methyl ester, (Z)-	10.9542	13894-62-7	C7H12O2	924	933-S	3.47±0.08	0	1.47±0.07	4.13±0.08	0	0
34	α-Pinene	11.0089	80-56-8	C10H16	926	937-S	0	0	1.85±0.02	0	0	0
35	Camphene	11.526	79-92-5	C10H16	940	952-S	0	0	2.59±0.08	0	0	0
36	2-Heptanone, 6-methyl-	11.7543	928-68-7	C8H16O	946	956-S	3.49±0.25	0	0	0	3.05±0.05	0
37	2-Heptenal, (Z)-	11.8091	57266-86-1	C7H12O	948	958-S	9.32±0.4	0	0	0	2.9±0.11	1.19±0.05
38	Benzaldehyde	11.9428	100-52-7	C7H6O	952	962-S	180.53±3.33	131.27±1.74	113.67±0.17	191.58±2	166.88±0.4	109.83±0.73
39	2-Hexenoic acid, methyl ester, (E)-	12.1426	13894-63-8	C7H12O2	957	966-S	0	0	0	1.31±0.05	0	0
40	1-Heptanol	12.276	111-70-6	C7H16O	960	970-S	7.47±0.12	6.83±0.2	0	0	9.91±0.05	0
41	Dimethyl trisulfide	12.2762	3658-80-8	C2H6S3	961	971-S	17.62±0.27	18.74±0.38	16.06±0.24	16.29±0.17	20.77±0.06	14.58±0.45
42	2H-Pyran, 2-ethenyltetrahydro-2,6,6-trimethyl-	12.4093	7392-19-0	C10H18O	964	972-S	0	0	9.69±0.36	0	3.14±0.06	3.38±0.02
43	1-Octen-3-ol	12.6093	3391-86-4	C8H16O	969	980-S	78.6±3.85	28.2±0.89	38.27±0.24	19.66±0.25	58.52±1.07	22.71±0.23
44	1,7-Octadiene, 2-methyl-6-methylene-	12.6093	1686-30-2	C10H16	969	984-S	0	0	0	0	0	1.08±0.02
45	2,3-Octanedione	12.8086	585-25-1	C8H14O2	975	984-S	10.03±0.12	5±0.14	2.55±0.08	9.52±0.03	6.38±0.08	3.82±0.02
46	5-Hepten-2-one, 6-methyl-	12.9428	110-93-0	C8H14O	979	986-S	47.88±0.95	46.33±1.68	23.89±1.13	27.68±0.22	37.66±1.36	42.55±0.41
47	3-Octanone	12.9428	106-68-3	C8H16O	979	986-S	2.83±0.11	1.53±0.1	1.46±0.01	1.67±0	3.6±0.03	2.29±0.03
48	Heptane, 2,2,4,6,6-pentamethyl-	13.0091	13475-82-6	C12H26	980	990-S	2.74±0.08	0	0	0	0	1.85±0.02
49	β-Myrcene	13.076	123-35-3	C10H16	982	991-S	51.54±0.35	115.52±0.28	116.31±0.37	60.65±1.44	52.48±0.66	108.25±0.31
50	1-Decene	13.0762	872-05-9	C10H20	982	989-S	0	0	0	0	1.42±0.04	0
51	2-Amylfuran	13.0763	3777-69-3	C9H14O	982	993-S	137.85±1.58	0	136.43±1.2	114.09±1.32	145.37±0.9	128.05±0.33
52	Benzene, 1,2,4-trimethyl-	13.2084	95-63-6	C9H12	986	990-S	0	2.35±0.12	0	0	6.45±0.06	0
53	Decane	13.409	124-18-5	C10H22	991	1000-A	1.94±0.05	0	1.33±0.05	0	1.98±0.02	2.71±0.02
54	Ethyl hexanoate	13.4094	123-66-0	C8H16O2	991	999-S	21.25±0.12	51.79±0.82	21.99±0.35	10.22±0.11	7.52±0.1	19.17±0.14
55	2,6-Dimethyl-2-trans-6-octadiene	13.4591	2609-23-6	C10H18	993	993-S	0	0	6.36±0.1	0	0	1.36±0.02
56	trans-2-(2-Pentenyl)furan	13.4763	70424-14-5	C9H12O	993	1002-S	64.54±1.1	23.71±0.62	41.06±0.65	47.7±0.54	60.83±0.41	17.54±0.31
57	Octanal	13.5542	124-13-0	C8H16O	995	1003-S	0	0	0	27.02±0.67	0	8.79±0.01
58	α-Phellandrene	13.6094	99-83-2	C10H16	997	1005-S	4±0.17	9.57±0.41	22.62±0.61	8.41±0.06	6.29±0.12	17.99±0.04
59	4-Hexen-1-ol, acetate	13.6763	72237-36-6	C8H14O2	999	1020-S	0	0	13.97±0.33	16.78±0.02	0	0
60	(2R,5S)-2-Methyl-5-(prop-1-en-2-yl)-2-vinyltetrahydrofuran	13.7428	54750-69-5	C10H16O	1000	1008-S	7.41±0.24	7.49±0.14	9.59±0.22	7.26±0.04	19.8±0.67	22.36±0.21
61	2-Hexenal, 2-ethyl-	13.7428	645-62-5	C8H14O	1001	999-S	4.46±0.07	2.53±0.04	2.03±0.13	0	0	4.65±0.02
62	(E,E)-2,4-Heptadienal	13.8094	4313-3-5	C7H10O	1003	1012-S	153.29±1.03	15.74±0.34	25.31±0.91	29.89±0.24	67.75±1.47	36.36±0.38
63	Hexyl acetate	13.9428	142-92-7	C8H16O2	1006	1011-S	0	4.47±0.08	0	0	1.78±0.01	0
64	2-Hexen-1-ol, acetate, (Z)-	14.0094	56922-75-9	C8H14O2	1008	1006-S	2.51±0.82	3.16±0.06	2.17±0.13	1.9±0.01	1.08±0.02	0
65	α-Terpinene	14.0759	99-86-5	C10H16	1009	1017-S	7.22±0.13	13.28±0.25	43.75±1.42	11.38±0.04	0	25.8±0.1
66	Bicyclo[4.2.0]oct-1-ene, 7-endo-ethenyl-	14.1428	1297604-07-9	C10H14	1011	1029-S	0	1.58±0.03	2.58±0.18	0	1.24±0.04	5.87±0.06
67	2-Carene	14.2092	554-61-0	C10H16	1013	1001-S	0	0	0	0	7.72±0.17	0
68	Benzene, 1,2,3-trimethyl-	14.2759	526-73-8	C9H12	1015	1013-S	6.73±0.35	4.05±0.02	6.78±0.1	16.18±0.06	0	7.49±0.03
69	p-Cymene	14.3428	99-87-6	C10H14	1017	1025-S	10.79±0.66	17.23±0.13	41.92±0.22	23.54±0.01	14.77±0.16	39.73±0.11
70	D-Limonene	14.4759	5989-27-5	C10H16	1020	1031-S	48.8±0.67	0	224.28±0.78	0	56.89±0.91	136.39±0.13
71	1,3-Hexadiene, 3-ethyl-2-methyl-	14.609	61142-36-7	C9H16	1024	1031-S	8.88±0.08	0	0	0	0	0
72	3-Cyclohexene-1-carboxaldehyde, 4-methyl-	14.6094	7560-64-7	C8H12O	1024	1024-S	0	0	0	1.88±0.48	5.95±0.03	2.62±0.03
73	Benzyl alcohol	14.676	100-51-6	C7H8O	1027	1036-S	191.48±2.95	186.99±1.31	95.11±1.65	196.3±1.91	92.4±1.22	120.07±0.32
74	Cyclohexanone, 2,2,6-trimethyl-	14.7429	2408-37-9	C9H16O	1028	1036-S	46.33±1.86	17.01±0.26	28.58±0.31	68.12±0.03	44.29±1.47	24.86±0.13
75	(E)-β-Ocimene	14.8094	3779-61-1	C10H16	1029	1049-S	26.17±0.4	65.08±1.19	89.71±0.58	38.94±0.39	28.5±0.47	77.79±0.22
76	3-Octen-2-one	14.8757	1669-44-9	C8H14O	1032	1040-S	26.87±0.22	0	0	0	22.48±0.19	11.65±0.29
77	1,3-Cyclopentadiene, 5-(1-methylpropylidene)-	15.0087	453302	C9H12	1035	1029-S	0	8.46±0.19	0	0	0	0
78	Benzeneacetaldehyde	15.076	122-78-1	C8H8O	1038	1045-S	338.18±2.08	314.23±0.7	250.22±17.01	491.26±0.91	317.03±1.95	235.62±0.59
79	β-Ocimene	15.2087	13877-91-3	C10H16	1040	1037-S	0	96.64±1.59	125.03±1.1	57.08±0.84	50.98±0.71	106.86±0.25
80	1H-Pyrrole-2-carboxaldehyde, 1-ethyl-	15.276	2167-14-8	C7H9NO	1043	1046-S	0	106.25±2.19	0	0	42.93±1.34	0
81	2-Cyclohexen-1-ol, 2,4,4-trimethyl-	15.4092	73741-61-4	C9H16O	1046	1054-S	0	0	0	0	11.39±0.3	0
82	Nonane, 4,5-dimethyl-	15.5429	17302-23-7	C11H24	1049	1046-S	2.62±0.07	3.05±0.09	2.07±0.05	2.86±0.6	0	2.24±0.02
83	2-Octenal, (E)-	15.5819	2548-87-0	C8H14O	1052	1060-S	46.65±0.31	6.81±0.27	12.45±0.24	20.44±0.34	20.13±0.65	15.47±0.16
84	γ-Terpinene	15.6094	99-85-4	C10H16	1051	1060-S	8.72±0.43	9.73±0.1	40.82±0.53	8.89±0.11	7.77±0.05	22.32±0.18
85	Ethanone, 1-(1H-pyrrol-2-yl)-	15.6209	1072-83-9	C6H7NO	1052	1063-S	21.38±0.92	0	12.68±0.3	141.57±0.87	0	0
86	3,6,6-TRIMETHYL-CYCLOHEX-2-ENONE	15.6758	23438-77-9	C9H14O	1053	1152-S	0	0	0	29.44±0.42	0	0
87	2-Cyclohexen-1-one, 3-methyl-	15.676	1193-18-6	C7H10O	1053	1075-S	28.43±0.35	6.26±0.07	11.93±0.14	0	28.38±0.63	11.92±0.28
88	Acetophenone	15.9429	98-86-2	C8H8O	1061	1066-S	8.1±0.24	5.52±0.09	2.53±0.18	28.1±0.24	5.92±0.11	2.4±0.03
89	1-Octanol	16.0094	111-87-5	C8H18O	1062	1070-S	42.35±0.74	31.83±0.94	11.9±0.28	20.07±0.13	40.27±0.92	17.88±0.07
90	Benzaldehyde, 3-methyl-	16.0209	620-23-5	C8H8O	1063	1071-S	8.96±0.44	0	0	3.19±0.02	6.18±0.09	2.82±0.05
91	(E,E)-3,5-Octadien-2-one	16.076	30086-02-3	C8H12O	1064	1073-S	253.65±0.22	93.17±1.2	64.11±1.01	75.95±1.22	122.07±0.12	78.76±0.37
92	Linalool oxide I	16.1429	5989-33-3	C10H18O2	1066	1074-S	846.94±11.31	1050.86±7.86	236.17±1.02	754.38±4.62	912.56±1.85	589.25±0.33
93	Formic acid, phenylmethyl ester	16.3544	104-57-4	C8H8O2	1072	1079-S	1.44±0.01	0	0	2.23±0.01	0	0
94	3-Cyclohexen-1-one, 3,5,5-trimethyl-	16.4092	471-01-2	C9H14O	1073	1044-S	0	0	0	0	6.16±0.14	0
95	trans-Linalool oxide (furanoid)	16.7425	34995-77-2	C10H18O2	1082	1086-S	0	0	492.32±6.8	0	0	0
96	Benzene, 1-ethyl-4-(1-methylethyl)-	16.8091	4218-48-8	C11H16	1084	1096-S	15.41±0.33	0	0	0	0	0
97	3-Undecene, (Z)-	16.8094	821-97-6	C11H22	1084	1086-S	0	0	0	0	3.2±0.1	1.93±0.01
98	2,4-Dimethylstyrene	16.8095	2234-20-0	C10H12	1084	1081-S	0	0	0	0	0	18.19±0.16
99	3,5-Octadien-2-one	16.8751	38284-27-4	C8H12O	1086	1091-S	0	34.07±0.69	0	0	0	0
100	Benzoic acid, methyl ester	17.0092	93-58-3	C8H8O2	1090	1094-S	0	0	0	4.45±0.06	0	0
101	Undecane	17.1427	1120-21-4	C11H24	1093	1100-A	12.65±0.16	4.06±0.24	8.95±0.38	5.91±1.76	4.75±0.06	9.19±0.07
102	Linalool	17.1429	78-70-6	C10H18O	1093	1099-S	771.6±1.57	757.22±6.03	1430.26±12.8	502.88±2.88	848.13±2.49	659.93±0.6
103	1,5,7-Octatrien-3-ol, 3,7-dimethyl-	17.276	29957-43-5	C10H16O	1097	1107-S	238.64±4.64	155.59±0.72	345.1±1.14	0	229.29±1.3	252.32±0.55
104	Nonanal	17.2875	124-19-6	C9H18O	1097	1104-S	142.84±1.69	89.14±0.59	0	223.78±1.26	88.4±0.99	0
105	6-Methyl-3,5-heptadiene-2-one	17.3429	1604-28-0	C8H12O	1099	1107-S	10.35±0.15	4.06±0.11	0	7.09±0.01	8.92±0.15	3.51±0.05
106	2-Isopropyl-5-methylhex-2-enal	17.3926	35158-25-9	C10H18O	1100	1106-S	0	0	0	0	0	6.39±0.02
107	1-Methylcycloheptanol	17.4756	3761-94-2	C8H16O	1103	1009-S	0	0	0	0	26.48±0.91	0
108	2-Hexen-1-ol, propanoate, (E)-	17.476	53398-80-4	C9H16O2	1102	1111-S	0	2.53±0.12	0	0	0	0
109	Benzeneethanol	17.6095	60-12-8	C8H10O	1107	1116-S	277.84±9.33	266.48±1.89	208.23±1.39	557.34±2.88	333.1±0.67	272.2±0.82
110	(E)-4,8-Dimethylnona-1,3,7-triene	17.7427	19945-61-0	C11H18	1109	1116-S	8.77±0.33	4.47±0.01	0	0	0	0
111	2-Cyclohexene-1-carboxaldehyde, 2,6,6-trimethyl-	17.8092	432-24-6	C10H16O	1112	1116-S	6.99±0.47	4.97±0.12	3.55±0.27	12.33±0.03	11.28±0.08	3.32±0.02
112	Octanoic acid, methyl ester	18.0088	111-11-5	C9H18O2	1117	1126-S	8.94±0.33	1.99±0.06	0	10.77±0.1	5.8±0.06	0
113	2,4,6-Octatriene, 2,6-dimethyl-, (E,E)-	18.2095	3016-19-1	C10H16	1122	1144-S	3.85±0.07	15.01±0.19	8.3±0.11	11.71±0.13	0	7.39±0.04
114	2,6-Dimethyl-1,3,5,7-octatetraene, E,E-	18.2753	460-01-5	C10H14	1124	1131-S	9.54±12.54	19.81±0.16	32.9±0.43	0	3.1±0.02	48.6±0.63
115	3-Nonen-2-one	18.6093	14309-57-0	C9H16O	1133	1142-S	13.84±0.19	0	0	0	13.92±0.07	0
116	Benzyl nitrile	18.6093	140-29-4	C8H7N	1134	1144-S	4.62±0.33	6.1±0.17	2.7±0.12	0	2.7±0.01	2.37±0.02
117	2,4,6-Octatriene, 2,6-dimethyl-, (E,Z)-	18.6761	7216-56-0	C10H16	1135	1131-S	0	0	7.17±0.15	0	0	15.28±0.21
118	5-Ethyldecane	18.7427	17302-36-2	C12H26	1136	1144-S	2.06±0.05	1.57±0.02	3.33±0.15	2.26±0.11	0	1.56±0.03
119	Lilac aldehyde A	18.7541	53447-46-4	C10H16O2	1137	1145-S	2.21±0.05	1.7±0.11	2.48±0.1	3.15±0.06	2.18±0.01	1.31±0.02
120	2,6,6-Trimethyl-2-cyclohexene-1,4-dione	18.7541	1125-21-9	C9H12O2	1138	1145-S	2.24±0.04	0	0	0	1.29±0.02	0
121	Propanoic acid, 2-methyl-, hexyl ester	18.8759	2349-07-7	C10H20O2	1140	1150-S	0	0	0	0	2.07±0.02	0
122	(R,S)-5-Ethyl-6-methyl-3E-hepten-2-one	18.8761	57283-79-1	C10H18O	1140	1144-S	43.85±0.65	28.11±1.06	25.37±0.55	24.78±0.11	70.5±1.66	41.65±0.25
123	Decane, 4-ethyl-	18.9258	1636-44-8	C12H26	1142	1141-S	0	0	2.66±0.2	0	0	1.54±0.01
124	(6Z)-Nonen-1-ol	19.0761	35854-86-5	C9H18O	1146	1171-S	1.97±0.01	5.71±0.05	2.48±0.03	0	2.98±0.07	2.13±0.05
125	2,6-Nonadienal, (E,Z)-	19.0876	557-48-2	C9H14O	1146	1155-S	21.86±0.15	0	0	39.35±0.38	18.64±0.19	0
126	2H-Pyran, 3,6-dihydro-4-methyl-2-(2-methyl-1-propenyl)-	19.1426	1786-08-9	C10H16O	1148	1154-S	4.01±0.11	5.6±0.08	8.88±0.05	3.83±0.05	6.31±0.21	8.82±0.03
127	Undecane, 4-methyl-	19.221	2980-69-0	C12H26	1151	1160-S	1.23±0.05	0	3.25±0.14	4.18±0.11	0.86±0.02	1.06±0.03
128	2-Nonenal, (E)-	19.3426	18829-56-6	C9H16O	1153	1162-S	27.66±0.28	9.56±0.21	23.94±0.32	39.45±0.08	26.31±0.68	10.98±0.11
129	Undecane, 2-methyl-	19.421	7045-71-8	C12H26	1156	1164-S	5±0.18	0	0	0	2.94±0.05	1.79±0.01
130	Benzyl acetate	19.4761	140-11-4	C9H10O2	1157	1164-S	14.57±0.2	10.47±0.2	6.46±0.16	38.06±1.01	0	5.37±0.02
131	endo-Borneol	19.5923	507-70-0	C10H18O	1161	1167-S	0	0	97.19±0.79	0	0	0
132	trans-linalool oxide pyranoid（四）	19.6761	39028-58-5	C10H18O2	1163	1173-S	251.46±0.69	424.94±1.03	271.16±0.39	241.25±0.86	325.38±2.47	236.29±0.26
133	1-Nonanol	19.6761	143-08-8	C9H20O	1162	1173-S	33.37±0.92	87.26±0.39	19.87±0.97	0	28.46±0.35	16.16±0.17
134	Undecane, 3-methyl-	19.6761	1002-43-3	C12H26	1162	1170-S	8.01±0.26	4.91±0.06	5.18±0.08	6.61±0.06	5.45±0.08	7.11±0.01
135	Levomenthol	19.821	2216-51-5	C10H20O	1166	1175-S	2.02±0.09	0	0	5.83±0.08	2.98±0.05	0
136	2,4-Dimethylbenzaldehyde	19.8761	15764-16-6	C9H10O	1168	1182-S	39.98±0.25	17.48±0.28	0	70.87±1.31	31.67±0.39	16.54±0.44
137	Terpinen-4-ol	20.0095	562-74-3	C10H18O	1172	1177-S	7.2±0.02	6.99±0.03	0	8.26±0.06	12.49±0.34	11.57±0.16
138	Iso(Z)-3,7-Dimethyl-2,6-octadienal	20.1426	0-0-0	C10H16O	1175	1170-S	0	4.35±0.04	0	0	0	3.22±0.03
139	1-Undecene, 9-methyl-	20.2094	74630-41-4	C12H24	1176	1152-S	0	0	0	0	0	3.6±0.04
140	Naphthalene	20.2095	91-20-3	C10H8	1178	1182-S	17.47±0.24	11.81±0.3	0	0	10.12±0.19	0
141	Benzenemethanol, α,α,4-trimethyl-	20.276	1197-01-9	C10H14O	1179	1183-S	0	0	0	0	2.41±0.11	0
142	Butanoic acid, 3-hexenyl ester, (E)-	20.2761	53398-84-8	C10H18O2	1179	1185-S	46±1.01	55.69±1.23	63.77±0.17	38±0.8	35.34±0.19	36.34±0.41
143	3-Dodecene, (Z)-	20.4095	7239-23-8	C12H24	1182	1185-S	0	1.88±0.06	0	0	3.07±0.06	0
144	α-Terpineol	20.4761	98-55-5	C10H18O	1184	1189-S	27.78±0.62	42.32±0.45	106.78±0.15	25.54±0.08	47.5±0.91	55.85±0.31
145	Butanoic acid, hexyl ester	20.4761	2639-63-6	C10H20O2	1184	1192-S	0	26.51±0.21	29.72±0.46	0	17.85±0.25	0
146	2-Decanone	20.5259	693-54-9	C10H20O	1186	1193-S	0	0	0	0	13.38±0.31	0
147	Methyl salicylate	20.6096	119-36-8	C8H8O3	1188	1192-S	463.08±1.99	589.45±3.42	514.89±8.97	399.87±2.56	240.42±2.07	406.54±0.39
148	Butanoic acid, 2-hexenyl ester, (E)-	20.6096	53398-83-7	C10H18O2	1188	1195-S	17.74±0.12	56.22±0.9	20.35±0.32	13.26±0.17	5.84±0.16	9.8±0.02
149	Octanoic acid, ethyl ester	20.6761	106-32-1	C10H20O2	1189	1196-S	20.5±0.13	48.46±0.89	0	0	13.66±0.25	22.06±0.21
150	Dodecane	20.7427	112-40-3	C12H26	1191	1200-A	49.82±1.49	46.61±0.74	52.52±2.01	29.33±0.5	31.81±0.91	46.14±0.21
151	Safranal	20.8096	116-26-7	C10H14O	1194	1201-S	69.94±1.04	51.99±0.55	67.71±0.63	59.19±0.59	52.96±0.41	42.36±0.44
152	Decanal	20.9427	112-31-2	C10H20O	1197	1206-S	67.5±0.53	45.09±0.75	45.83±1.56	85.84±1.11	59.5±1.22	31.18±0.26
153	Undecane, 2,6-dimethyl-	21.1924	17301-23-4	C13H28	1204	1210-S	0	0	0	4.18±0.07	3.17±0.08	0
154	(E,E)-2,4-Nonadienal	21.2759	5910-87-2	C9H14O	1207	1216-S	6.2±0.11	0	4.43±0.2	4.76±0.04	4.15±0.13	0
155	Tetrasulfide, dimethyl	21.4096	5756-24-1	C2H6S4	1211	1234-S	5.76±0.2	4.93±0.05	8.1±0.28	5.87±0.05	4.06±0.08	10.79±0.12
156	3-Cyclohexene-1-acetaldehyde, α,4-dimethyl-	21.4754	29548-14-9	C10H16O	1212	1225-S	0	12.45±0.43	0	0	8.63±0.14	0
157	Undecane, 2,8-dimethyl-	21.5425	17301-25-6	C13H28	1213	1220-S	0	0	0	0	0.79±0.03	0
158	β-cyclocitral	21.5427	432-25-7	C10H16O	1214	1220-S	145.75±1.87	55.25±0.73	0	160.17±1.61	124.19±0.84	77.23±0.11
159	Furan, 3-phenyl-	21.5427	13679-41-9	C10H8O	1215	1226-S	17.76±0.27	17.17±0.25	18.11±0.45	59.6±0.73	14.49±0.55	12.3±0.15
160	Nonanoic acid, methyl ester	21.6096	1731-84-6	C10H20O2	1216	1223-S	1.92±0.06	3.3±0.22	0	0	2.14±0.09	0
161	2-Ethylhexyl acrylate	21.8092	103-11-7	C11H20O2	1222	1220-S	5.58±0.14	0	0	0	0	0
162	Cyclohexene, 5-methyl-3-(1-methylethenyl)-, trans-(-)-	21.8752	56816-08-1	C10H16	1224	1192-S	0	24.79±0.6	5.19±0.17	11.11±0.13	6.83±0.28	8.04±0.06
164	(Z)-3-Hexenyl valerate	22.0096	35852-46-1	C11H20O2	1227	1237-S	0	0	0	0	0	44.28±0.49
165	Butanoic acid, 2-methyl-, hexyl ester	22.0876	10032-15-2	C11H22O2	1229	1236-S	2.71±0.24	5.43±0.04	11.52±0.36	3.12±0.07	6.25±0.25	0
166	Butanoic acid, 3-methyl-, hexyl ester	22.2093	10032-13-0	C11H22O2	1233	1244-S	0	0	0	0	2.7±0.02	0
167	(Z)-3,7-Dimethyl-2,6-octadienal	22.2096	106-26-3	C10H16O	1233	1240-S	25.91±0.53	86.8±0.9	28.68±0.89	23.62±0.04	19.17±0.47	34.32±0.27
168	3,6-Octadien-1-ol, 3,7-dimethyl-, (Z)-	22.276	5944-20-7	C10H18O	1235	1240-S	0	0	0	0	1.35±0	2.26±0.01
169	trans-2-Hexenyl isovalerate	22.3427	68698-59-9	C11H20O2	1237	1245-S	0	62.14±0.84	65.05±0.69	0	5.7±0.11	2.27±0.02
170	Nerol	22.6762	106-25-2	C10H18O	1247	1228-S	620.47±13.59	1271.13±1.14	714.75±13.17	544.18±4.84	616.81±0.27	913.32±1.15
171	Acetic acid, 2-phenylethyl ester	22.8208	103-45-7	C10H12O2	1251	1258-S	12.46±0.17	0	7.5±0.19	23.02±0.07	9.53±0.13	0
172	1-Cyclohexene-1-acetaldehyde, 2,6,6-trimethyl-	22.8762	472-66-2	C11H18O	1253	1254-S	31.07±0.06	21.31±0.26	25.46±0.13	48.47±0.53	31.72±0.65	19.69±0.38
173	Edulan II	22.8762	41678-30-2	C13H20O	1252	1247-S	11.96±0.11	19.23±0.41	5.19±0.08	8.13±0.1	11.32±0.19	8.55±0.05
174	Dodecane, 2-methyl-	22.8877	1560-97-0	C13H28	1254	1264-S	3.82±0.21	0	0	0	3.35±0.27	0
175	2-Decenal, (E)-	22.9425	3913-81-3	C10H18O	1254	1263-S	7.79±0.11	0	0	3.52±0.01	5.93±0.04	5.92±0.06
176	Dodecane, 3-methyl-	23.1542	17312-57-1	C13H28	1262	1271-S	1.08±0.09	0	0	0	0	0
177	(E)-Neral	23.2093	141-27-5	C10H16O	1262	1270-S	0	110.72±1.32	42.88±0.59	31.17±0.13	0	54.41±0.49
178	6-Undecanone	23.2762	927-49-1	C11H22O	1264	1256-S	0	0	3.1±0.19	0	14.21±0.35	9.64±0.03
179	2-Phenyl-2-butenal	23.3427	4411-89-6	C10H10O	1267	1276-S	34.33±1.08	33.52±0.8	36.89±0.54	87.12±0.92	17.33±0.12	24.37±0.14
180	Dodecane, 2,6,11-trimethyl-	23.5427	31295-56-4	C15H32	1271	1275-S	5.25±0.12	4.2±0.02	4.18±0.13	6.87±0.06	4.35±0.1	3.83±0.03
181	1,5,6,7-Tetramethylbicyclo[3.2.0]hepta-2,6-diene	23.6208	134329-46-7	C11H16	1274	1280-S	1.8±0.05	0	0	2.04±0.05	0	1.81±0.01
182	2-Butylhept-2-enal	23.6762	73757-26-3	C11H20O	1275	1274-S	4.72±0.21	3.59±0.14	3.67±0.16	0	3.52±0.1	4.27±0.03
183	2H-Pyran-2-one, tetrahydro-6-propyl-	23.7542	698-76-0	C8H14O2	1279	1288-S	7.49±0.25	0	0	0	0	0
184	Hexanoic acid, pentyl ester	23.8093	540-07-8	C11H22O2	1279	1287-S	11.01±0.25	0	0	0	9.44±0.23	6.18±0.02
185	Bicyclo[2.2.1]heptan-2-ol, 1,7,7-trimethyl-, acetate, (1S-endo)-	23.8208	5655-61-8	C12H20O2	1279	1287-S	5.05±0.31	0	0	0	0	0
186	Phenol, 2,3,5-trimethyl-	23.876	697-82-5	C9H12O	1281	1276-S	0	0	0	2.31±0.02	0	0
187	2-Tridecene, (Z)-	23.8877	41446-59-7	C13H26	1283	1302-S	3.58±0.15	0	0	0	0.98±0.02	0
188	Thymol	23.942	89-83-8	C10H14O	1284	1291-S	0	2.65±0.06	0	0	1.99±0.04	0
189	2-Undecanone	24.0093	112-12-9	C11H22O	1285	1294-S	4.69±0.02	2.84±0.09	0	2.76±0.03	4.07±0.01	2.5±0.01
190	Naphthalene, 1-methyl-	24.0762	90-12-0	C11H10	1288	1307-S	10.78±0.12	6.58±0.15	0	11.36±0.12	4.73±0.06	4.73±0.05
191	Ethyl nonanoate	24.0762	123-29-5	C11H22O2	1287	1295-S	0	5.28±0.04	0	4.01±0.01	0	2.53±0.02
192	2H-1-Benzopyran, 3,4,4a,5,6,8a-hexahydro-2,5,5,8a-tetramethyl-, (2α,4aα,8aα)-	24.1425	41678-32-4	C13H22O	1289	1318-S	2.21±0.26	0	5.19±0.1	0	1.41±0.05	0
193	Tridecane	24.2093	629-50-5	C13H28	1290	1300-A	15.23±0.19	19.05±0.34	15.19±0.27	15.8±0.11	10.84±0.25	10.74±0.03
194	Undecanal	24.4762	112-44-7	C11H22O	1299	1307-S	5.33±0.16	4.3±0.09	3.61±0.13	5.09±0.17	3.32±0.09	1.96±0.02
195	Naphthalene, 2-methyl-	24.6759	91-57-6	C11H10	1305	1297-S	9.81±0.28	0	0	0	0	7.93±0.04
196	1-Octanol, 2-butyl-	24.6877	3913-02-8	C12H26O	1306	1277-S	1.48±0.05	0	0	0	2.85±0.02	1.16±0.04
197	(E)-Edulan	24.8093	41678-29-9	C13H20O	1309	1314-S	16.34±0.55	14.49±0.44	7.21±0.08	9.65±0.04	13.78±0.04	13.94±2.21
198	Theaspirane	24.8762	36431-72-8	C13H22O	1311	1302-S	65.01±0.26	51.22±0.65	37.43±0.72	113.03±1.22	30.53±0.44	17.85±0.17
199	trans-Geranic acid methyl ester	25.0093	1189-09-9	C11H18O2	1315	1322-S	11.94±0.04	33.78±0.65	44.02±0.81	22.87±0.09	33.13±0.57	37.44±0.19
200	Decane, 2,3,5,8-tetramethyl-	25.0762	192823-15-7	C14H30	1316	1318-S	15.83±0.22	19.22±24.94	7.89±0.11	7.38±0.06	3.92±0.08	6.16±0.03
201	1-Tridecene	25.2759	2437-56-1	C13H26	1322	1292-S	3.96±0.09	0	0	0	0	0
202	Dodecane, 4,6-dimethyl-	25.3543	61141-72-8	C14H30	1327	1325-S	5.78±0.11	0	0	0	3.89±0.03	0
203	(E)-2-Hexenyl tiglate	25.4762	0-0-0	C11H18O2	1329	1339-S	0	4.32±0.06	4.5±0.16	3.08±0.01	1.23±0.01	1.21±0.01
204	Tridecane, 6-methyl-	25.5428	13287-21-3	C14H30	1331	1344-S	7.69±0.08	5.48±0.03	4.12±0.19	2.53±0.02	3.24±0.04	3.8±0.01
205	2,6-Octadienoic acid, 3,7-dimethyl-, (E)-	25.9428	4698-08-2	C10H16O2	1344	1355-S	0	19.35±0.61	32.3±0.76	0	0	13.57±0.08
206	Tridecane, 5-methyl-	25.9428	25117-31-1	C14H30	1343	1348-S	4.46±0.06	4.88±0.07	0	3.77±0.04	0	2.63±0.05
207	α-Cubebene	26.0094	17699-14-8	C15H24	1345	1351-S	4.93±0.24	12.79±0.22	0	1.4±0	7.49±0.04	19.84±0.28
208	Dehydro-ar-ionene	26.0763	30364-38-6	C13H16	1348	1354-S	12.17±0.02	8.87±0.23	24.84±0.36	42.7±0.08	10.87±0.06	17±0.09
209	1H-Indene, 2,3-dihydro-1,1,4,5-tetramethyl-	26.2094	16204-57-2	C13H18	1352	1355-S	0	3.72±0.02	8.12±0.11	11.13±0.08	4.74±0.06	5.14±0.04
210	7-Tetradecene	26.276	10374-74-0	C14H28	1353	1369-S	0	0	0	0	0	2.64±0.04
211	2-Undecenal	26.3426	2463-77-6	C11H20O	1356	1367-S	3.4±0.12	0	0	0	2.78±0.14	0
212	2(3H)-Furanone, dihydro-5-pentyl-	26.3426	104-61-0	C9H16O2	1356	1365-S	0	0	0	0	2.29±0.06	0
213	Butyl Carbitol Acetate	26.3818	124-17-4	C10H20O4	1358	1366-S	0	0	0	0	0	8.1±0.02
214	Tridecane, 3-methyl-	26.5428	6418-41-3	C14H30	1361	1371-S	26.49±0.31	28.95±0.87	24.75±1.01	35.28±0.17	17.83±0.14	20.77±0.14
215	2-Octenal, 2-butyl-	26.6763	13019-16-4	C12H22O	1366	1378-S	16.15±0.14	9.2±0.21	15.58±0.48	2.48±0.02	10.43±0.12	15.7±0.06
216	Butyl benzoate	26.6878	136-60-7	C11H14O2	1366	1377-S	3.64±0.29	2.09±0.16	0	0	0	0
217	Benzeneacetaldehyde, α-(2-methylpropylidene)-	26.7428	26643-91-4	C12H14O	1368	1383-S	9.48±0.26	11.17±0.05	16.13±0.51	33.37±0.09	7.85±0.23	9.63±0.2
218	Isobornyl propionate	26.8209	2756-56-1	C13H22O2	1370	1388-S	2.01±0.07	0	0	0	0	0
219	(3Z)-3-hexen-1-yl hexanoate	26.8763	31501-11-8	C12H22O2	1372	1380-S	81.76±2.12	106.68±0.97	143.05±1.77	60.84±0.37	64.1±1.45	70.01±0.13
220	Copaene	26.8876	3856-25-5	C15H24	1372	1376-S	0	0	0	1.13±0.02	6.58±0.02	0
221	Nerol acetate	26.926	141-12-8	C12H20O2	1374	1365-S	0	0	18.35±0.23	24.23±0.09	9.88±0.2	18.55±0.14
222	Tridecane, 3-methylene-	27.0094	19780-34-8	C14H28	1376	1407-S	0	8.31±0.09	7.6±0.17	5.36±0.1	5.07±0.11	4.94±1.8
223	β-Damascenone	27.0759	23726-93-4	C13H18O	1378	1386-S	20.38±0.9	20.18±0.58	52.9±0.75	69.47±1.45	26.91±0.46	35.55±0.21
224	Hexanoic acid, hexyl ester	27.0759	6378-65-0	C12H24O2	1378	1384-S	12.16±0.28	33.32±0.71	41.64±1.18	12.1±0.07	21.63±0.32	13.89±0.04
225	cis-3-Hexenyl cis-3-hexenoate	27.076	61444-38-0	C12H20O2	1378	1389-S	8.12±0.2	9.85±0.09	0	5.04±0.14	6.99±0.13	4.34±0.01
226	2-Hexenyl (E)-hexanoate	27.1428	53398-86-0	C12H22O2	1380	1391-S	25.99±0.74	68.24±1.39	54.29±1.5	22.32±0.08	30.64±0.46	17.77±0.04
227	6-Tetradecene, (E)-	27.2093	41446-64-4	C14H28	1382	1376-S	0	0	0	6.82±0.04	0	0
228	1-Tetradecene	27.2094	1120-36-1	C14H28	1382	1392-S	13.37±0.27	10.05±0.14	9.29±0.13	8.27±0.14	6.18±0.13	7.09±0.02
229	Tetradecane	27.4759	629-59-4	C14H30	1390	1400-A	39.89±0.49	35.05±0.86	33.09±0.76	57.08±0.54	27.93±0.73	25.49±3.85
230	(Z)-Jasmone	27.5428	488-10-8	C11H16O	1393	1395-S	7.23±0.16	67.35±0.19	32.82±1.32	8.13±0.04	2.15±0.05	12.2±0.07
231	Dodecane, 2,6,10-trimethyl-	27.5543	3891-98-3	C15H32	1394	1366-S	5.86±0.17	6.54±0.18	23.57±0.91	8.03±0.07	1.97±0.06	6.04±0.08
232	2-Undecanone, 6,10-dimethyl-	27.6759	1604-34-8	C13H26O	1396	1408-S	4.11±0.16	3.65±0.08	3.57±0.11	3.03±0.07	4.35±0.05	4.23±0.02
233	Dodecanal	27.8087	112-54-9	C12H24O	1400	1409-S	5.6±0.15	3.28±0	2.83±0.17	2.85±0.11	2.97±0.04	0
234	Longifolene	27.876	475-20-7	C15H24	1403	1406-S	5.92±0.21	2.71±0.07	4.64±0.11	6.08±0.05	4.04±0.08	5.21±0.03
235	3-Tetradecene, (E)-	27.8874	41446-68-8	C14H28	1404	1385-S	1.9±0.1	0	0	0	0	0
236	2-Buten-1-one, 1-(2,6,6-trimethyl-1-cyclohexen-1-yl)-	28.0758	35044-68-9	C13H20O	1409	1419-S	0	0	0	0	3.8±0.08	0
237	1H-3a,7-Methanoazulene, 2,3,4,7,8,8a-hexahydro-3,6,8,8-tetramethyl-, [3R-(3α,3aβ,7β,8aα)]-	28.1421	469-61-4	C15H24	1411	1411-S	0	0	0	15.03±0.1	0	0
238	Ethyl p-hydroxybenzoate	28.1426	2349-70-4	C8H10O2	1411	1438-S	0	0	0	0	2.43±0.06	0
239	Cedrene	28.1544	11028-42-5	C15H24	1411	1422-S	16.93±0.33	5.4±0.14	9.23±0.08	0	8.68±0.05	16.8±0.18
240	1,7-Dimethyl-naphthalene	28.2094	575-37-1	C12H12	1414	1419-S	8.4±0.2	27.56±0.65	19.45±0.32	20.63±0.41	15.02±0.24	7.89±0.01
241	2-Butanone, 4-(2,6,6-trimethyl-1,3-cyclohexadien-1-yl)-	28.2183	20483-36-7	C13H20O	1414	1424-S	0	0	0	1.17±0.02	0	0
242	Naphthalene, 1,3-dimethyl-	28.2209	575-41-7	C12H12	1414	1417-S	14.42±0.57	0	0	0	0	0
243	6-Methyl-6-(5-methylfuran-2-yl)heptan-2-one	28.3425	50464-95-4	C13H20O2	1418	1433-S	1.47±0.08	0	0	0	0	0
244	Caryophyllene	28.3429	87-44-5	C15H24	1418	1419-S	0	2.68±0.15	18.78±0.81	12.33±0.1	8.63±0.12	9.58±0.01
245	1H-3a,7-Methanoazulene, octahydro-3,8,8-trimethyl-6-methylene-, [3R-(3α,3aβ,7β,8aα)]-	28.3926	546-28-1	C15H24	1420	1421-S	0	0	0	0	1.59±0.03	3.21±0.03
246	α-Ionone	28.476	127-41-3	C13H20O	1422	1426-S	31.98±0.93	12.46±0.04	25.49±0.98	23.18±0.09	46.06±0.39	11.91±0.19
247	4-(2,4,4-Trimethyl-cyclohexa-1,5-dienyl)-but-3-en-2-one	28.6092	0-0-0	C13H18O	1427	1423-S	0	0	0	8.57±0.09	10.46±0.26	0
248	cis-Thujopsene	28.685	470-40-6	C15H24	1428	1429-S	0	0	0	0	0	1.64±0.03
249	2-Butanone, 4-(2,6,6-trimethyl-1-cyclohexen-1-yl)-	28.8092	17283-81-7	C13H22O	1433	1433-S	1.62±0.06	3.75±0.05	1.9±0	1.84±0.03	2.49±0.04	0
250	β-Phenylethyl butyrate	28.876	103-52-6	C12H16O2	1435	1444-S	0	2.72±1.14	0	0	1.25±0.02	0
251	Cyclopentane, nonyl-	29.0094	2882-98-6	C14H28	1438	1452-S	8±0.16	8.06±0.15	5.64±0.01	3.93±0.06	3.98±0.04	4.43±0.04
252	5,9-Undecadien-2-one, 6,10-dimethyl-	29.1428	689-67-8	C13H22O	1443	1452-S	0	18.74±0.85	0	0	0	0
253	(E)-Geranylacetone	29.2094	3796-70-1	C13H22O	1445	1453-S	49.82±1.58	20.11±0.73	37.51±0.38	28.94±0.28	41.5±0.56	24.38±0.22
254	Tetradecane, 4-methyl-	29.2209	25117-24-2	C15H32	1447	1459-S	4.01±0.06	0	0	0	0	0
255	cis-muurola-3,5-diene	29.2759	157374-44-2	C15H24	1447	1454-S	0	4.43±0.13	0	0	0	7.33±0.01
256	cis-β-Farnesene	29.3544	28973-97-9	C15H24	1449	1444-S	3.95±0.06	0	0	1.33±0.01	2.15±0.07	0
257	2,6,10-Trimethyltridecane	29.4094	3891-99-4	C16H34	1451	1449-S	8.17±0.46	4.94±0.1	3.59±0.14	3.64±0.01	1.94±0.03	3.25±0.02
258	Humulene	29.4094	6753-98-6	C15H24	1452	1454-S	0	0	3.16±0.13	1.32±0.01	10.09±0.17	3.05±0.05
259	Aromandendrene	29.6209	489-39-4	C15H24	1458	1440-S	1.59±0.05	0	0	1.11±0.04	0	5.63±0.02
260	2,5-Cyclohexadiene-1,4-dione, 2,6-bis(1,1-dimethylethyl)-	29.6756	719-22-2	C14H20O2	1460	1472-S	4.24±0.15	2.5±0.12	1.5±0.12	1.32±0.01	1.48±0.02	0
261	1-Pentadecene	29.9427	13360-61-7	C15H30	1468	1492-S	0	0	13.76±0.26	0	0	0
262	1-Isopropyl-4,7-dimethyl-1,2,3,4,5,6-hexahydronaphthalene	29.9429	16729-00-3	C15H24	1469	1481-S	0	12.08±0.19	0	0	11.84±0.11	19.58±0.06
263	α-Curcumene	30.2185	644-30-4	C15H22	1477	1483-S	0	0	0	0	0	3.96±0.02
264	1,1'-Biphenyl, 4-methyl-	30.221	644-08-6	C13H12	1478	1494-S	1.79±0.06	1.96±0.07	0	0	1.22±0.02	0
265	γ-Ionone	30.276	14901-07-6	C13H20O	1480	1491-S	185.94±0.57	109.75±0.53	139.49±0.87	0	151.82±1.32	79.76±0.31
266	5-Methyl-2-phenyl-2-hexenal	30.4095	21834-92-4	C13H16O	1484	1493-S	10.27±0.09	14.55±0.21	10.4±4.31	33.46±0.26	5.83±0.11	8.31±0.01
267	Naphthalene, decahydro-4a-methyl-1-methylene-7-(1-methylethenyl)-, [4aR-(4aα,7α,8aβ)]-	30.421	17066-67-0	C15H24	1484	1486-S	1.07±0.07	0	0	0	1.86±0.04	3.12±0.01
268	1,3,6,10-Dodecatetraene, 3,7,11-trimethyl-, (Z,E)-	30.4753	26560-14-5	C15H24	1486	1491-S	0	2.92±0.08	0	0	1.28±0.05	3.02±0.03
269	(3S,3aR,3bR,4S,7R,7aR)-4-Isopropyl-3,7-dimethyloctahydro-1H-cyclopenta[1,3]cyclopropa[1,2]benzen-3-ol	30.6092	23445-02-5	C15H26O	1490	1515-S	0	10.92±0.22	0	0	0	0
270	Tridecane, 5-propyl-	30.6093	55045-11-9	C16H34	1489	1502-S	0	0	66.64±49.43	0	0	0
271	cis-Muurola-4(15),5-diene	30.6094	157477-72-0	C15H24	1490	1463-S	0	0	0	0	0	12.74±0.03
272	Hexathiane	30.6875	13798-23-7	S6	1493	1500-S	5.06±0.2	0	0	0	0	0
273	α-Muurolene	30.742	10208-80-7	C15H24	1494	1499-S	0	4.87±0.08	0	0	0	0
274	Naphthalene, 1,4,6-trimethyl-	30.821	2131-42-2	C13H14	1497	1537-S	1.99±0.1	0	0	0	0	0
275	α-Farnesene	30.876	502-61-4	C15H24	1498	1508-S	3.1±0.11	2.02±0.13	1.48±0.05	2.16±0.06	6.7±0.11	2.23±0.01
276	2,4-Di-tert-butylphenol	30.9429	96-76-4	C14H22O	1501	1514-S	14±0.5	14.77±0.26	12.74±0.22	9.79±0.08	8.65±0.01	7.42±0.48
277	β-Bisabolene	30.9544	495-61-4	C15H24	1500	1509-S	3.77±0.08	0	2.04±0.16	2.67±0.02	0	3.38±0.04
278	Butylated Hydroxytoluene	31.076	128-37-0	C15H24O	1505	1513-S	4.04±0.1	5.16±0.02	4.27±0.19	3.42±0.06	3.5±0.06	2.23±0.03
279	Naphthalene, 1,2,3,4,4a,5,6,8a-octahydro-7-methyl-4-methylene-1-(1-methylethyl)-, (1α,4aβ,8aα)-	31.2095	39029-41-9	C15H24	1510	1513-S	2.84±0.1	2.95±0.16	5.31±0.11	4.27±0.07	3.91±0.01	5.03±1.8
280	Naphthalene, 1,2,4a,5,8,8a-hexahydro-4,7-dimethyl-1-(1-methylethyl)-, [1S-(1α,4aβ,8aα)]-	31.476	523-47-7	C15H24	1519	1518-S	17.58±0.22	34.47±0.43	20.63±0.86	15.92±0.16	45.34±0.25	80.03±17.56
281	Naphthalene, 1,2,3,4-tetrahydro-1,6-dimethyl-4-(1-methylethyl)-, (1S-cis)-	31.476	483-77-2	C15H22	1519	1523-S	5.02±0.17	11.03±0.08	5.47±0.18	3.74±0.01	12.94±0.11	33.97±0.08
282	Zonarene	31.5422	41929-05-9	C15H24	1521	1527-S	0	5.55±0.11	0	0	0	0
283	Pentadecane, 7-methyl-	31.5427	6165-40-8	C16H34	1520	1541-S	28.45±0.62	5.97±0.23	0	0	0	0
284	2,2'-Dimethylbiphenyl	31.5541	605-39-0	C14H14	1522	1546-S	2.54±0.09	2.77±0.11	0	0	1.21±0.05	0
285	Naphthalene, 2,3,6-trimethyl-	31.621	829-26-5	C13H14	1524	1550-S	2.44±0.04	4.67±0.09	0	0	1.46±0.01	1.3±0.01
286	dihydroactinidiolide	31.6761	17092-92-1	C11H16O2	1527	1532-S	43.89±0.54	16.85±0.27	11.17±0.13	9.87±0.09	26.12±0.53	6.76±0.03
287	Pentadecane	31.6761	629-62-9	C15H32	1525	1500-A	12.04±0.11	9.19±0.05	19.74±1.07	5.66±0.03	3.55±0.03	8.59±0.02
288	Cubenene	31.7426	29837-12-5	C15H24	1528	1532-S	0	0	0	0	0	17.61±0.18
289	Tetradecane, 2,6,10-trimethyl-	31.8876	14905-56-7	C17H36	1534	1539-S	8.33±0.3	0	0	0	0	0
290	Pentadecane, 4-methyl-	31.9429	2801-87-8	C16H34	1534	1556-S	0	2.45±0.17	0	0	0	0
291	α-Calacorene	32.0761	21391-99-1	C15H20	1540	1542-S	3.82±0.06	4.77±0.08	5.56±0.12	3.66±0.07	7.74±0.1	9.6±0.02
292	n-Nonylcyclohexane	32.0876	2883-02-5	C15H30	1541	1556-S	3.33±0.08	2.39±0.06	2.58±0.13	1.58±0.04	1.11±0.01	2.34±0.03
293	Pentadecane, 5-methyl-	32.1426	25117-33-3	C16H34	1541	1547-S	0	0	5.51±0.15	2.59±0.05	2±0	2.44±0.02
294	(E)-Nerolidol	32.5426	40716-66-3	C15H26O	1555	1564-S	29.23±0.08	57.14±0.5	25.39±0.81	14.73±0.21	27.57±0.33	138.4±0.64
295	Pentadecane, 3-methyl-	32.6761	2882-96-4	C16H34	1559	1570-S	23.81±0.09	19.66±0.93	19±0.79	12.71±0.09	10.23±0.14	7.37±0.03
296	3-Hexen-1-ol, benzoate, (Z)-	32.8095	25152-85-6	C13H16O2	1565	1570-S	5.22±0.21	7.46±0.2	7.36±0.58	10.78±0.2	20.99±0.56	10.23±0.04
297	Benzoic acid, hexyl ester	33.0095	6789-88-4	C13H18O2	1571	1580-S	0	0	0	0	3.57±0.09	0
298	Cyclopropane, 1-methyl-1-(1-methylethyl)-2-nonyl-	33.1423	41977-40-6	C16H32	1575	1542-S	5.75±0.08	0	0	0	0	1.63±0.02
299	1-Dodecanol, 3,7,11-trimethyl-	33.1426	6750-34-1	C15H32O	1575	1571-S	0	3.36±0.09	0	0	1.8±0.01	0
300	E-2-Hexenyl benzoate	33.2095	76841-70-8	C13H16O2	1578	1588-S	0	2.22±0.12	0	0	2.75±0.06	1.66±0.02
301	Cetene	33.3419	629-73-2	C16H32	1582	1592-S	0	2.58±0.04	0	1.58±0.01	0	0
302	7-Hexadecene, (Z)-	33.3423	35507-09-6	C16H32	1582	1566-S	4.5±0.08	0	2.75±0.15	2.72±0.02	1.7±0.03	0
303	Pentanoic acid, 2,2,4-trimethyl-3-carboxyisopropyl, isobutyl ester	33.5151	77-68-9	C16H30O4	1589	1581-S	0	0	0	0	0	3.49±0.03
304	Nonadecane	33.5421	629-92-5	C19H40	1589	1900-A	0	0	0	9.86±0.05	0	0
305	Hexadecane	33.5427	544-76-3	C16H34	1589	1600-A	21.17±1.39	18.19±0.27	18.84±0.52	12.48±0.02	11.25±0.11	8.52±0.05
306	Cedrol	33.8754	77-53-2	C15H26O	1601	1600-S	5.18±0.11	5.4±0.04	6.49±0.16	0	0	18.39±0.05
307	4a(2H)-Naphthalenol, 1,3,4,5,6,8a-hexahydro-4,7-dimethyl-1-(1-methylethyl)-, (1S,4S,4aS,8aR)-	34.5427	73365-77-2	C15H26O	1625	1614-S	0	5.05±0.13	0	0	3.73±0.09	6.3±0
308	.tau.-Cadinol	34.942	1474790	C15H26O	1639	1640-S	1.24±0.09	5.75±0.07	0	4.93±0.1	0	0
309	Cyclopentane, undecyl-	35.1427	6785-23-5	C16H32	1646	1660-S	3.09±0.14	5±0.12	2.63±0.08	1.37±0.01	1.33±0.03	0
310	α-Cadinol	35.2759	481-34-5	C15H26O	1651	1653-S	0	2.4±0.08	0	0	3.18±0.06	0
311	.tau.-Muurolol	35.2761	19912-62-0	C15H26O	1651	1642-S	0	3.76±0.1	9.05±0.11	2.33±0.01	6.15±0.08	11.32±0.07
312	Naphthalene, 1,6-dimethyl-4-(1-methylethyl)-	35.8875	483-78-3	C15H18	1673	1674-S	0	0	0	0	1.96±0.04	1.95±0.04
313	1,1'-Biphenyl, 2,2',5,5'-tetramethyl-	35.9427	3075-84-1	C16H18	1675	1663-S	7.11±0.11	7.18±0.12	10.18±0.08	10.76±0.22	4.38±0.05	4.48±0.03
314	1,1'-Biphenyl, 3,4-diethyl-	36.142	61141-66-0	C16H18	1682	1692-S	0	0	0	2.72±0.01	0	2.49±0.01
315	Heptadecane	36.2877	629-78-7	C17H36	1688	1700-A	3.28±0.06	2.15±0.1	2.74±0.08	1.17±0	0.96±0.01	1.63±0.01
316	Naphthalene, 1,2,3-trimethyl-4-propenyl-, (E)-	36.6762	26137-53-1	C16H18	1702	1689-S	2.82±0.07	0	2.52±0.15	0	2.28±0.06	0
317	Heptadecane, 2-methyl-	37.209	1560-89-0	C18H38	1737	1765-S	2.24±0.1	0	0	0	0	0
318	Heptadecane, 3-methyl-	37.609	6418-44-6	C18H38	1762	1769-S	2.7±0.06	3.56±0.22	2.83±0.08	1.58±0.01	1.06±0.04	0
319	Octadecane	38.0093	593-45-3	C18H38	1787	1800-A	1.76±0.15	4.47±0.1	0	0	0.93±0.04	1.67±0.03
320	Neophytadiene	38.5425	504-96-1	C20H38	1817	1838-S	4.57±0.22	1.72±0.11	0	0	0	2.86±0.04
321	2-Pentadecanone, 6,10,14-trimethyl-	38.6091	502-69-2	C18H36O	1820	1844-S	2.3±0.1	3.59±0.11	0	0	0	1.96±0.03
322	Caffeine	38.7428	58-08-2	C8H10N4O2	1825	1837-S	38.3±0.61	45.62±0.72	78.35±1.92	53.46±1.37	36.2±0.47	62.93±0.19
323	Di-sec-butyl phthalate	38.8759	4489-61-6	C16H22O4	1834	1855-S	19.01±1.08	7.73±0.03	0	0	0	0
324	1,2-Benzenedicarboxylic acid, bis(2-methylpropyl) ester	38.8762	84-69-5	C16H22O4	1834	1870-S	5.4±0.3	7.15±0.22	19.03±0.53	3.21±0.05	8.28±0.08	12.31±0.23
325	Pentadecanoic acid, 14-methyl-, methyl ester	39.4094	5129-60-2	C17H34O2	1860	1883-S	8.49±0.32	4.76±0.12	5.42±0.06	4.16±0.1	2.42±0.01	6.49±0.01

## Sheet: Table S2
Table S2 Binding energies of ligand-receptor complexes using MM/PBSA methods (kcal/mol).
Parameters	2-Amylfuran -OR1A1	α-Ionone -OR1A1	β-Cyclocitral -OR1A1	β-Damascenone -OR1A1	Benzeneacetaldehyde -OR1A1	2-Amylfuran -OR1D2	α-Ionone -OR1D2	β-Cyclocitral -OR1D2	β-Damascenone -OR1D2	Benzeneacetaldehyde -OR1D2
Delta van der Waals Energy	-29.66±1.7	-29.92±1.59	-28.39±1.68	-34.65±1.91	-20.54±1.30	-24.11±1.63	-27.43±1.57	-17.95±1.54	-21.34±2.31	-13.73±3.25
Delta Electrostatic Energy	-3.15±1.2	-5.66±1.54	-11.97±2.75	-12.60±2.22	-8.82±2.24	-1.45±0.91	-0.35±0.69	-1.95±1.17	-1.52±2.12	-1.38±1.72
Delta Polar Solvation Energy	14.68±1.36	20.38±1.99	22.41±1.82	22.94±1.20	25.15±2.59	10.04±1.38	9.44±1.15	6.64±1.28	9.01±2.24	7.90±2.55
Delta Non-Polar Solvation Energy	-2.38±0.07	-3.07±0.08	-2.43±0.05	-2.89±0.07	-2.12±0.06	-2.54±0.08	-2.72±0.09	-1.94±0.07	-2.34±0.16	-1.71±0.20
Total Binding Energy	-20.52±1.97	-18.26±2.15	-20.37±2.20	-27.20±2.50	-6.34±2.69	-18.07±1.88	-21.06±1.69	-15.20±1.55	-16.20±2.03	-8.92±1.93
